# Supplementary material for: Adrenal Insufficiency with Anticancer Tyrosine Kinase Inhibitors Targeting Vascular Endothelial Growth Factor Receptor: Analysis of the FDA Adverse Event Reporting System
Source: Cancers (Basel). 2022 Sep 22;14(19):4610. doi: 10.3390/cancers14194610 (PMC9559636; doi:10.3390/cancers14194610)
Supplement: Supplementary file 1 [file cancers-14-04610-s001.zip]

Archive with 1 entries (1 files):
- cancers-1872373-supplementary.pdf
